# Supplementary material for: Association between Cerebrospinal Fluid and Serum Biomarker Levels and Diagnosis, Injury Severity, and Short-Term Outcomes in Patients with Acute Traumatic Spinal Cord Injury
Source: Diagnostics (Basel). 2023 May 22;13(10):1814. doi: 10.3390/diagnostics13101814 (PMC10217493; doi:10.3390/diagnostics13101814)
Supplement: Supplementary file 1 [file diagnostics-13-01814-s001.zip]

Archive with 1 entries (1 files):
- diagnostics-2289198-supplementary.pdf
